# Supplementary material for: TEMPO-Oxidized Nanocellulose In Situ-Immobilized AgNPs-Modified Chitin-Based Composite Sponge for Synergistic Antibacterial Fruit Preservation
Source: Polymers (Basel). 2026 Jan 26;18(3):327. doi: 10.3390/polym18030327 (PMC12899400; doi:10.3390/polym18030327)
Supplement: Supplementary file 1 [file polymers-18-00327-s001.zip]

Archive with 3 entries (3 files):
- Supporting information.pdf
- Supporting Video S1.mp4
- Supporting Video S2.mp4
